# Supplementary material for: Protective effect and mechanisms of Buyang Huanwu decoction against hypobaric hypoxia-induced brain injury in mice: involvement of inflammatory responses and HIF-1/PI3K-Akt-related pathways
Source: Front Immunol. 2026 Jun 29;17:1856864. doi: 10.3389/fimmu.2026.1856864 (PMC13357224; doi:10.3389/fimmu.2026.1856864)
Supplement: Supplementary Table 1 — LC-MS/MS annotation information for representative differential metabolites identified in the non-targeted serum metabolomics analysis. [file Table1.xlsx]

## Sheet: Supplementary Table S1
Supplementary Table S1. LC-MS/MS annotation information for representative differential metabolites
Note: This table provides LC-MS/MS annotation information, not raw MS/MS spectra. Annotations were based on retention time, accurate mass, MS/MS database matching score, and database identifiers.
Feature ID	Metabolite	Ion mode	RT (feature, min)	m/z (feature, Da)	RT (MS2, min)	m/z (MS2, Da)	Annotation score	Formula	Molecular weight	CAS	InChIKey	HMDB ID	KEGG ID	PubChem CID	Database	MOD vs CON direction	BHD-M vs MOD direction	Annotation/biological note
M154T42	L-Histidine	Negative	0.69	154.06	0.68	154.0621	0.6602	C6H9N3O2	155.0534	71-00-1	HNDVDQJCIGZPNO-YFKPBYRVSA-N	HMDB0000177	C00135	6274|3435	GNPS	Down	Up	Amino acid; decreased in MOD vs CON and increased after BHD-M pretreatment
M187T283	p-Cresol sulfate	Negative	4.71	187.01	4.68	187.0071	0.8642	C7H8O4S	188.0289	3233-58-7	WGNAKZGUSRVWRH-UHFFFAOYSA-N	HMDB0011635		4615423	GNPS	Up	Down	Microbial/phenolic sulfate metabolite; increased in MOD vs CON and decreased after BHD-M pretreatment
M408T486	hyocholic acid	Negative	8.11	408.28	8.14	408.2836	0.9641	C24H40O5	388.1953	547-75-1	DKPMWHFRUGMUKF-WQOPRVDTSA-N				MoNA	Up	Down	Bile acid-related metabolite; increased in MOD vs CON and decreased after BHD-M pretreatment
M464T438	glycocholic acid	Negative	7.30	464.30	7.31	464.3016	0.7847	C26H43NO6	465.3089	475-31-0	RFDAIACWWDREDC-FRVQLJSFSA-N|RFDAIACWWDREDC-UHFFFAOYSA-N		C01921		GNPS	Up	Down	Bile acid conjugate; increased in MOD vs CON and decreased after BHD-M pretreatment
