# Supplementary material for: Protective effect and mechanisms of Buyang Huanwu decoction against hypobaric hypoxia-induced brain injury in mice: involvement of inflammatory responses and HIF-1/PI3K-Akt-related pathways
Source: Front Immunol. 2026 Jun 29;17:1856864. doi: 10.3389/fimmu.2026.1856864 (PMC13357224; doi:10.3389/fimmu.2026.1856864)
Supplement: Supplementary Table 2 — Primer sequences used for RT-qPCR analysis. [file Table2.xlsx]

## Sheet: Supplementary Table S2
Gene	Forward primer (5′–3′)	Reverse primer (5′–3′)
HIF-1α	ACCTTCATCGGAAACTCCAAAG	CTGTTAGGCTGGGAAAAGTTAGG
IL-6	TAGTCCTTCCTACCCCAATTTCC	TTGGTCCTTAGCCACTCCTTC
VEGFA	GCACATAGAGAGAATGAGCTTCC	CTCCGCTCTGAACAAGGCT
NF-κB1	ATGGCAGACGATGATCCCTAC	TGTTGACAGTGGTATTTCTGGTG
STX1A	AGAGATCCGGGGCTTTATTGA	AATGCTCTTTAGCTTGGAGCG
GAPDH	AAGAAGGTGGTGAAGCAGG	GAAGGTGGAAGAGTGGGAGT
